# Supplementary material for: Geographic variation in incubation behavior of a widely distributed passerine bird
Source: PLoS One. 2019 Aug 14;14(8):e0219907. doi: 10.1371/journal.pone.0219907 (PMC6693686; doi:10.1371/journal.pone.0219907)
Supplement: S1 Data — (TXT) [file pone.0219907.s002.txt]

location	female_id	date_video_taken	clutch_size	nest_heightm	male_feeding_rate_per_hour	off_bout_frequency_per_hr	off_bout_duration_min	video_duration_hrs	total_time_female_off_nest_hrs	total_time_femal_on_nest_hrs	prop_timeon	prop_timeoff	mean_temp	min_temp	amin_temp	Precip_pres_absence	precip_total	actual_time_of_day	male_streaking_score
Churchill	Pair_11_exp_twin_lakes_road_1_	5_July_2011	5	1.2	3.956	2.967	3.45	6.067	1.03	5.037	0.830229108	0.169770892	7.05	5.5	5.5	N	0	4:05-10:19	4
Churchill	Pair_3_exp	29_June_2011	5	0.8	8.47	2.294	2.8167	5.667	0.6	5.067	0.894123875	0.105876125	18.071429	13.8	13.8	N	0.8	4:53-10:43	4
Churchill	Pair_4_experimental_rocket_2_	29_June_2011	5	0.83	5.381	4.402	2.3	6.133	1.03	5.103	0.83205609	0.16794391	18.783333	15	15	N	0.8	5:11-11:29	4
Churchill	Pair_9_experimental_launch_road_3_stick	3_July_2011	4	1.09	12.155	1.87	1.3	6.417	0.25	6.167	0.961040985	0.038959015	6.328571	5.7	5.7	N	0	4:50-11:25	4
QUBS	Cateraqui_marsh	30_May_2011	4	1.3	2.094	3.315	2.25	5.731	0.71	5.021	0.876112371	0.123887629	20.4	19.1	19.1	N	0	5:34-11:27	4
QUBS	Pair_2_Control_2009	26_May_2009	4	0.65	6.468	3.504	1.1	7.421	0.48	6.941	0.93531869	0.06468131	12.1125	6.2	6.2	N	0	5:39-13:15	4
Churchill	Pair_4_con_rocket_4	29_June_2011	5	0.78	6.609	2.957	1.35	5.75	0.37	5.38	0.935652174	0.064347826	18.783333	15	15	N	0.8	5:19-11:14	5
Churchill	Pair_8_experimental_blue_tubes_1	3_July_2011	4	0.99	3.76	5.797	1.4	6.383	0.85	5.533	0.866833777	0.133166223	6.328571	5.7	5.7	N	0	4:14-10:47	5
QUBS	Pair_1_Control_Cow_bones	4_June_2012	5	1.1	2.408	1.72	2.95	5.814	0.49	5.324	0.915720674	0.084279326	12.3833333	11.4	11.4	N	1.8	5:28-11:26	5
QUBS	Pair_2_Exp_2009	26_May_2009	5	2.7	7.133	1.982	2.2833	7.57	0.57	7	0.924702774	0.075297226	12.1125	6.2	6.2	N	0	5:24-13:08	5
QUBS	Pair_3_Exp_Brandon's_invisible_nest	8_June_2012	4	1.2	2.119	2.543	5.4	7.078	1.62	5.458	0.771121786	0.228878214	18.4125	15.3	15.3	N	0	5:57-13:11	5
Churchill	Pair_11_con_twn_lks_road_2_	5_July_2011	4	1.21	7.935	2.129	1.6	5.167	0.28	4.887	0.945809948	0.054190052	6.45	5.5	5.5	N	0	3:55-9:15	6
Churchill	Pair_12_exp_launcher_nest	6_July_2011	4	0.68	5.795	1.704	1.3833	5.867	0.22	5.647	0.962502131	0.037497869	9.533333	6.8	6.8	N	0	3:25-9:27	6
Churchill	Pair_6_exp_cnsc_marsh_1_	2_July_2011	5	0.5	6.361	7.392	0.7667	5.817	0.55	5.267	0.905449544	0.094550456	15.2	13.7	13.7	Y	3.6	4:05-10:04	6
QUBS	Bedford_marsh_1	28_May_2011	5	1.6	1.677	2.897	4.55	6.558	1.44	5.118	0.78042086	0.21957914	13.7125	12	12	N	3.3	6:06-12:49	6
QUBS	Bedford_marsh_2	30_May_2011	5	1.2	2.639	4.398	2.5	5.685	1.04	4.645	0.817062445	0.182937555	20.4	19.1	19.1	N	0	5:22-11:13	6
QUBS	Pair_3_Exp_2009	27_May_2009	5	1.1	4.69	1.34	3	7.463	0.5	6.963	0.933002814	0.066997186	11.3375	10.9	10.9	Y	38.6	5:42-13:20	6
Churchill	Pair_12_con_gravel_pit	6_July_2011	5	0.4	13.695	1.129	2.0833	7.083	0.27	6.813	0.961880559	0.038119441	11.1375	6.8	6.8	N	0	3:30-10:45	7
Churchill	Pair_2_con	28_June_2011	5	1.5	3.298	2.042	2.4333	6.367	0.52	5.847	0.918328883	0.081671117	12.057143	8.1	8.1	N	0	4:21-10:53	7
QUBS	At_the_50	28_May_2011	5	0.65	8.613	3.948	1.6168	5.573	0.59	4.983	0.894132424	0.105867576	13.783333	12.8	12.8	N	3.3	6:28-12:12	7
QUBS	Pair_1_Control_2009	23_May_2009	5	0.83	4.954	4.474	1.9833	6.258	0.92	5.338	0.852988175	0.147011825	14.5	10.6	10.6	N	0	5:49-12:14	7
QUBS	Pair_1_Exp_Intersection	4_June_2012	5	0.97	2.58	2.58	2.6833	6.202	0.71	5.492	0.8855208	0.1144792	12.6375	11.3	11.3	N	1.8	5:17-11:39	7
QUBS	Pair_2_Control_Rocks	6_June_2012	3	1.8	5.861	1.578	2.35	4.436	0.27	4.166	0.939134355	0.060865645	16.0833333	15.4	15.4	N	0.3	6:00-10:36	7
Churchill	Pair_3_con	29_June_2011	5	1.3	5.329	2.579	1.6167	5.817	0.4	5.417	0.931236032	0.068763968	17.183333	13.8	13.8	N	0.8	4:33-10:32	8
Churchill	Pair_7_experimental_upper_loop	2_July_2011	4	0.8	0.675	3.204	2.9333	5.93	0.92	5.01	0.844856661	0.155143339	15.2	13.7	13.7	Y	3.6	4:28-10:34	8
QUBS	Pair_2_Exp_Honeysuckle_nest	6_June_2012	4	2.1	2.532	2.922	3.083	5.133	0.77	4.363	0.849990259	0.150009741	16.0833333	15.4	15.4	N	0.3	5:57-11:15	8
QUBS	Pair_3_Control_2009	27_May_2009	5	0.7	6.598	1.715	1.7167	7.578	0.37	7.208	0.951174452	0.048825548	11.3375	10.9	10.9	Y	38.6	5:35-13:20	8
QUBS	Pair_3_Control_Prickly_Ash_Low	8_June_2012	4	0.65	0.97	2.355	3.35	7.22	0.95	6.27	0.868421053	0.131578947	18.4125	15.3	15.3	N	0	5:48-13:11	8
Churchill	Pair_6_con_cnsc_marsh_3	2_July_2011	5	0.78	2.479	2.975	2.667	6.05	0.78	5.27	0.87107438	0.12892562	15.2	13.7	13.7	Y	3.6	3:57-10:10	9
Churchill	Pair_7_control_orange_fence_alley	2_July_2011	4	1.11	0.323	4.205	2.1833	6.183	0.93	5.253	0.849587579	0.150412421	15.3	13.7	13.7	Y	3.6	4:18-10:39	9
Churchill	Pair_1_control	12_July_2009	4	0.56	11.459	2.387	2.1167	6.283	0.52	5.763	0.917236989	0.082763011	8.85	7.3	7.3	N	0	4:43-11:50	NA
Churchill	Pair_1_experimental	12_July_2009	4	0.77	14.783	2.754	0.75	6.9	0.23	6.67	0.966666667	0.033333333	8.85	7.3	7.3	N	0	4:34-11:38	NA
Churchill	Pair_2_control_cabin_4	13_July_2009	5	0.69	0.682	3.068	2.8333	5.867	0.83	5.037	0.858530765	0.141469235	8.233333	6.4	6.4	N	0	4:25-10:27	NA
Churchill	Pair_2_exp	28_June_2011	5	0.65	0.01	4.423	2.5333	6.783	1.27	5.513	0.812767212	0.187232788	12.057143	8.1	8.1	N	0	4:12-11:09	NA
Churchill	Pair_2_exp_cabin_1_	13_July_2009	5	1.6	17.099	1.5	0.8667	6.667	0.13	6.537	0.980500975	0.019499025	8.557143	6.4	6.4	N	0	4:15-11:05	NA
Churchill	Pair_4_control_cabin_4	29_June_2008	5	0.9398	4.151	4.151	2.4	5.3	0.87	4.43	0.835849057	0.164150943	15.35	9.7	9.7	N	0.5	5:25-10:53	NA
Churchill	Pair_4_experimental_plot_2	29_June_2008	5	0.127	5.83	2.445	2.3333	5.317	0.5	4.817	0.905962009	0.094037991	15.35	9.7	9.7	N	0.5	5:25-10:54	NA
Churchill	Pair_5_control_twin_lakes_3_	16_July_2009	4	0.75	17.165	2.279	1.2	6.583	0.3	6.283	0.954428072	0.045571928	2.8625	1.8	1.8	N	0	4:56-11:41	NA
Churchill	Pair_5_exp_twin_lakes_7	16_July_2009	4	1.78	13.388	2.314	2.75	6.05	0.63	5.42	0.895867769	0.104132231	2.585714	1.8	1.8	N	0	5:09-11:22	NA
Churchill	Pair_6_control_cabin_2	2_July_2008	5	0.127	7.664	1.682	1.5833	5.35	0.23	5.12	0.957009346	0.042990654	10.383333	9.2	9.2	N	0.6	5:45-11:16	NA
Churchill	Pair_6_experimental_cabin_1	2_July_2008	5	0.127	2.682	3.688	1.9167	2.983	0.35	2.633	0.882668455	0.117331545	9.825	9.2	9.2	N	0.6	5:45-8:54	NA
Churchill	Pair_7_experimental_bone_yard_5	16_July_2009	4	1.36	14.198	1.527	1.6	6.55	0.27	6.28	0.958778626	0.041221374	3.014286	2.1	2.1	N	0	5:21-12:04	NA
Churchill	Pair_8_control_blue_tubes_2_	3_July_2011	4	0.88	0.845	3.38	2.1167	5.917	0.7	5.217	0.881696806	0.118303194	6.15	5.7	5.7	N	0	4:29-10:34	NA
Churchill	Pair_8_control_bone_yard_2	17_July_2009	4	1.2	7.445	3.212	1.5833	6.85	0.57	6.28	0.916788321	0.083211679	8.742857	5.6	5.6	N	0	4:25-11:26	NA
Churchill	Pair_8_experimental_bone_yard_3	17_July_2009	4	1	11.045	2.239	1.6167	6.7	0.4	6.3	0.940298507	0.059701493	8.742857	5.6	5.6	N	0	4:35-11:27	NA
QUBS	Pair_1_Exp_Juniper	23_May_2009	4	0.67	0	3.666	3.15	6.547	1.26	5.287	0.807545441	0.192454559	14.5	10.6	10.6	N	0	5:43-12:27	NA
